# Supplementary material for: Differentiating Late Awakeners from Non-Awakeners in Comatose Cardiac Arrest Survivors: Diagnostic Value of Multimodal Monitoring in Patients with Indeterminate Prognosis
Source: Diagnostics (Basel). 2026 Feb 13;16(4):558. doi: 10.3390/diagnostics16040558 (PMC12939699; doi:10.3390/diagnostics16040558)
Supplement: Supplementary file 1 [file diagnostics-16-00558-s001.zip]

Archive with 1 entries (1 files):
- diagnostics-4124059-supplementary.pdf
